# Supplementary material for: Reduced Graphene Oxide-Coated Iridium Oxide as a Catalyst for the Oxygen Evolution Reaction in Alkaline Water Electrolysis
Source: Molecules. 2025 May 7;30(9):2069. doi: 10.3390/molecules30092069 (PMC12073217; doi:10.3390/molecules30092069)
Supplement: Supplementary file 1 [file molecules-30-02069-s001.zip]

Archive with 1 entries (1 files):
- molecules-3547074-supplementary.pdf
